# Supplementary material for: Dual-Hand Motion Capture by Using Biological Inspiration for Bionic Bimanual Robot Teleoperation
Source: Cyborg Bionic Syst. 2023 Sep 13;4:0052. doi: 10.34133/cbsystems.0052 (PMC10499487; doi:10.34133/cbsystems.0052)
Supplement: Supplementary 1 — Figs. S1 to S11 [file cbsystems.0052.f1.zip]

Archive with 11 entries (11 files):
- CBSYSTEMS_ImagePermission_figure1.pdf
- CBSYSTEMS_ImagePermission_figure2.pdf
- CBSYSTEMS_ImagePermission_figure3.pdf
- CBSYSTEMS_ImagePermission_figure4.pdf
- CBSYSTEMS_ImagePermission_figure5.pdf
- CBSYSTEMS_ImagePermission_figure6.pdf
- CBSYSTEMS_ImagePermission_figure7.pdf
- CBSYSTEMS_ImagePermission_figure8.pdf
- CBSYSTEMS_ImagePermission_figure9.pdf
- CBSYSTEMS_ImagePermission_figure10.pdf
- CBSYSTEMS_ImagePermission_figure11.pdf
